# Supplementary material for: Bronchial epithelia from adults and children: SARS-CoV-2 spread via syncytia formation and type III interferon infectivity restriction
Source: Proc Natl Acad Sci U S A. 2022 Jun 24;119(28):e2202370119. doi: 10.1073/pnas.2202370119 (PMC9651868; doi:10.1073/pnas.2202370119)
Supplement: Supplementary File [file pnas.2202370119.sd01.xlsx]

## Sheet: Feuil1
Gene Target	Accession number
Inflammation Panel Genes
AGER	NM_001136.3
ALOX12	NM_000697.1
ALOX15	NM_001140.3
ALOX5	NM_000698.2
AREG	NM_001657.2
ARG1	NM_000045.2
ATF2	NM_001880.2
BCL2L1	NM_138578.1
BCL6	NM_001706.2
BIRC2	NM_001166.3
C1QA	NM_015991.2
C1QB	NM_000491.3
C1R	NM_001733.4
C1S	NM_001734.2
C2	NM_000063.3
C3	NM_000064.2
C3AR1	NM_004054.2
C4A	NM_007293.2
C5	NM_001735.2
C6	NM_000065.2
C7	NM_000587.2
C8A	NM_000562.2
C8B	NM_000066.2
C9	NM_001737.3
CCL11	NM_002986.2
CCL13	NM_005408.2
CCL16	NM_004590.2
CCL17	NM_002987.2
CCL19	NM_006274.2
CCL2	NM_002982.3
CCL20	NM_004591.1
CCL21	NM_002989.2
CCL22	NM_002990.3
CCL23	NM_145898.1
CCL24	NM_002991.2
CCL3	NM_002983.2
CCL4	NM_002984.2
CCL5	NM_002985.2
CCL7	NM_006273.2
CCL8	NM_005623.2
CCR1	NM_001295.2
CCR2	NM_001123041.2
CCR3	NM_001837.2
CCR4	NM_005508.4
CCR7	NM_001838.2
CD163	NM_004244.4
CD4	NM_000616.3
CD40	NM_001250.4
CD40LG	NM_000074.2
CD55	NM_000574.3
CD86	NM_175862.3
CDC42	NM_001039802.1
CEBPB	NM_005194.2
CFB	NM_001710.5
CFD	NM_001928.2
CFL1	NM_005507.2
CREB1	NM_134442.2
CRP	NM_000567.2
CSF1	NM_000757.4
CSF2	NM_000758.2
CSF3	NM_000759.2
CXCL1	NM_001511.1
CXCL10	NM_001565.1
CXCL2	NM_002089.3
CXCL3	NM_002090.2
CXCL5	NM_002994.3
CXCL6	NM_002993.3
CXCL9	NM_002416.1
CXCR1	NM_000634.2
CXCR2	NM_001557.2
CXCR4	NM_003467.2
CYSLTR1	NM_006639.2
CYSLTR2	NM_020377.2
DAXX	NM_001350.3
DDIT3	NM_004083.4
DEFA1	NM_004084.2
ELK1	NM_005229.3
FASLG	NM_000639.1
FLT1	NM_002019.4
FOS	NM_005252.2
FXYD2	NM_021603.3
GNAQ	NM_002072.2
GNAS	NM_080425.1
GNB1	NM_002074.3
GNGT1	NM_021955.3
GRB2	NM_203506.2
HDAC4	NM_006037.3
HIF1A	NM_001530.2
HLA-DRA	NM_019111.3
HLA-DRB1	NM_002124.1
HMGB1	NM_002128.4
HMGB2	NM_001130688.1
HMGN1	NM_004965.6
HRAS	NM_005343.2
HSH2D	NM_032855.2
HSPB1	NM_001540.3
HSPB2	NM_001541.3
IFI44	NM_006417.4
IFIT1	NM_001548.3
IFIT2	NM_001547.4
IFIT3	NM_001031683.2
IFNA1	NM_024013.1
IFNB1	NM_002176.2
IFNG	NM_000619.2
IL10	NM_000572.2
IL10RB	NM_000628.3
IL11	NM_000641.2
IL12A	NM_000882.2
IL12B	NM_002187.2
IL13	NM_002188.2
IL15	NM_000585.3
IL17A	NM_002190.2
IL18	NM_001562.2
IL18RAP	NM_003853.2
IL1A	NM_000575.3
IL1B	NM_000576.2
IL1R1	NM_000877.2
IL1RAP	NM_002182.2
IL1RN	NM_173842.1
IL2	NM_000586.2
IL21	NM_021803.2
IL22	NM_020525.4
IL22RA2	NM_181309.1
IL23A	NM_016584.2
IL23R	NM_144701.2
IL3	NM_000588.3
IL4	NM_000589.2
IL5	NM_000879.2
IL6	NM_000600.1
IL6R	NM_000565.2
IL7	NM_000880.2
IL8	NM_000584.2
IL9	NM_000590.1
IRF1	NM_002198.1
IRF3	NM_001571.5
IRF5	NM_002200.3
IRF7	NM_001572.3
ITGB2	NM_000211.2
JUN	NM_002228.3
KEAP1	NM_012289.3
KNG1	NM_000893.2
LIMK1	NM_002314.3
LTA	NM_000595.2
LTB	NM_002341.1
LTB4R	NM_181657.3
LTB4R2	NM_019839.4
LY96	NM_015364.2
MAFF	NM_001161572.1
MAFG	NM_002359.2
MAFK	NM_002360.3
MAP2K1	NM_002755.2
MAP2K4	NM_003010.2
MAP2K6	NM_002758.3
MAP3K1	NM_005921.1
MAP3K5	NM_005923.3
MAP3K7	NM_145333.1
MAP3K9	NM_033141.2
MAPK1	NM_138957.2
MAPK14	NM_001315.1
MAPK3	NM_001040056.1
MAPK8	NM_002750.2
MAPKAPK2	NM_004759.3
MAPKAPK5	NM_003668.2
MASP1	NM_139125.3
MASP2	NM_139208.1
MAX	NM_002382.3
MBL2	NM_000242.2
MEF2A	NM_005587.2
MEF2BNB-MEF2B	NM_005919.2
MEF2C	NM_002397.3
MEF2D	NM_005920.2
MKNK1	NM_003684.3
MMP3	NM_002422.3
MMP9	NM_004994.2
MRC1	NM_002438.2
MX1	NM_002462.2
MX2	NM_002463.1
MYC	NM_002467.3
MYD88	NM_002468.3
MYL2	NM_000432.3
NFATC3	NM_004555.2
NFE2L2	NM_006164.3
NFKB1	NM_003998.2
NLRP3	NM_001079821.2
NOD1	NM_006092.1
NOD2	NM_022162.1
NOS2	NM_000625.4
NOX1	NM_007052.4
NR3C1	NM_001018074.1
OAS2	NM_016817.2
OASL	NM_198213.1
OXER1	NM_148962.3
PDGFA	NM_002607.5
PIK3C2G	NM_004570.4
PLA2G4A	NM_024420.2
PLCB1	NM_182734.1
PPP1R12B	NM_002481.3
PRKCA	NM_002737.2
PRKCB	NM_212535.1
PTGDR2	NM_004778.1
PTGER1	NM_000955.2
PTGER2	NM_000956.2
PTGER3	NM_000957.2
PTGER4	NM_000958.2
PTGFR	NM_000959.3
PTGIR	NM_000960.3
PTGS1	NM_000962.2
PTGS2	NM_000963.1
PTK2	NM_005607.3
RAC1	NM_198829.1
RAF1	NM_002880.2
RAPGEF2	NM_014247.2
RELA	NM_021975.2
RELB	NM_006509.2
RHOA	NM_001664.2
RIPK1	NM_003804.3
RIPK2	NM_003821.5
ROCK2	NM_004850.3
RPS6KA5	NM_004755.2
SHC1	NM_001130040.1
SMAD7	NM_005904.2
STAT1	NM_007315.2
STAT2	NM_005419.2
STAT3	NM_139276.2
TBXA2R	NM_001060.3
TCF4	NM_003199.1
TGFB1	NM_000660.3
TGFB2	NM_003238.2
TGFB3	NM_003239.2
TGFBR1	NM_004612.2
TLR1	NM_003263.3
TLR2	NM_003264.3
TLR3	NM_003265.2
TLR4	NM_138554.2
TLR5	NM_003268.3
TLR6	NM_006068.2
TLR7	NM_016562.3
TLR8	NM_016610.2
TLR9	NM_017442.2
TNF	NM_000594.2
TNFAIP3	NM_006290.2
TNFSF14	NM_003807.2
TOLLIP	NM_019009.2
TRADD	NM_003789.2
TRAF2	NM_021138.3
TREM2	NM_018965.3
TSLP	NM_033035.4
TWIST2	NM_057179.2
TYROBP	NM_003332.3
Internal Reference Genes
CLTC	NM_004859.2
GAPDH	NM_002046.3
GUSB	NM_000181.1
HPRT1	NM_000194.1
PGK1	NM_000291.2
TUBB	NM_178014.2
