# Supplementary material for: Bronchial epithelia from adults and children: SARS-CoV-2 spread via syncytia formation and type III interferon infectivity restriction
Source: Proc Natl Acad Sci U S A. 2022 Jun 24;119(28):e2202370119. doi: 10.1073/pnas.2202370119 (PMC9651868; doi:10.1073/pnas.2202370119)
Supplement: Supplementary File [file pnas.2202370119.sd02.xlsx]

## Sheet: Feuil1
Adults Row Data												Children Row Data
1 dpi Vs Non infected			2 dpi Vs Non infected			4 dpi Vs Non infected			7 dpi Vs Non infected			1 dpi Vs Non infected			2 dpi Vs Non infected			4 dpi Vs Non infected			7 dpi Vs Non infected
Target gene	log2 fold change	-log10 (p value)	Target gene	log2 fold change	-log10 (p value)	Target gene	log2 fold change	-log10 (p value)	Target gene	log2 fold change	-log10 (p value)	Target gene	log2 fold change	-log10 (p value)	Target gene	log2 fold change	-log10 (p value)	Target gene	log2 fold change	-log10 (p value)	Target gene	log2 fold change	-log10 (p value)
CXCL10	1.4	1.26761	CXCL10	6.55	6.94	CXCL10	8.3	8.97	IFIT1	5.76	9.64	MMP9	1.9	1.87943	CXCL10	6.71	2.10624	OASL	7.45	5.94	CXCL10	6.47	2.00612
CXCL5	0.785	0.489455	IFIT3	5.05	5.91	IFIT2	7.35	8.87	IFIT3	5.67	7.12	CCL5	1.17	0.627088	OASL	5.04	4.03	CXCL10	6.57	2.04576	IFIT3	5.77	1.97469
IFIT2	0.694	0.59346	IFIT1	4.93	8.02	IFIT3	7.21	8.65	CXCL10	5.05	5.87	PDGFA	1.08	1.72125	IFIT3	4.42	1.383	CCL5	5.58	4.84	OASL	5.62	4.52
MMP9	0.643	0.37059	IFIT2	4.91	5.82	IFIT1	7.02	11	IFIT2	4.91	6.34	IFIT2	0.79	0.137272	IFIT2	4.35	1.14569	IFIT2	4.4	1.16368	IFIT1	5.61	1.50446
IFIT3	0.639	0.511449	MX2	4.44	6.03	OASL	6.87	9.62	MX2	4.73	6.94	CXCL10	0.745	0.131944	MX2	4.19	1.13608	IFIT3	3.91	1.17328	IFIT2	5.44	1.54821
IFIT1	0.634	0.847712	OASL	4.41	6.25	MX2	6.54	9.02	MX1	4.66	7.13	NOX1	0.686	0.411168	IFIT1	4.19	1.01592	MX2	3.29	0.821023	MX2	5.22	1.52724
HSH2D	0.615	0.752027	MX1	3.96	5.64	MX1	5.86	8.59	OASL	4.29	6.58	IL15	0.649	0.653647	CCL5	3.57	2.91721	IFIT1	2.91	0.625252	MX1	4.5	1.32148
TSLP	0.501	0.505845	FOS	3.86	3.82391	OAS2	5.16	7.94	OAS2	4.09	6.5	PTGFR	0.621	0.181115	MX1	3.29	0.866461	IL1RN	2.27	1.54821	CCL5	4.13	3.47886
OASL	0.444	0.394695	OAS2	3.6	5.27	HSH2D	4.58	7.89	HSH2D	3.49	6.22	IL12A	0.545	0.505845	OAS2	2.87	0.709965	C1S	2.22	1.8041	OAS2	3.8	1.02965
HSPB1	0.384	0.209012	HSH2D	3.2	5.23	IFI44	4.53	7.38	IFI44	3.49	5.82	HDAC4	0.531	0.180456	IFI44	2.33	0.610834	MX1	2.05	0.467246	IFI44	3.12	0.899629
PLA2G4A	0.316	0.244125	IFI44	3.2	4.87	IRF7	4.4	4.47	STAT1	3.37	4.42	IFIT3	0.475	0.0899095	IRF7	2.24	0.659556	PTGER3	1.57	1.10846	IRF7	2.95	0.950782
LTB4R	0.293	0.181774	IRF7	3.1	2.64016	STAT1	4.38	5.81	IRF7	3.3	3.1945	MAPK14	0.457	0.107349	MMP9	2.13	2.17263	NOX1	1.48	1.13906	STAT1	2.85	0.759451
PTGFR	0.291	0.251037	STAT1	3	3.48945	FOS	3.78	4.15	C1S	2.36	2.59007	CREB1	0.453	0.111821	STAT1	2.11	0.514279	OAS2	1.24	0.244888	HSH2D	2.69	0.931814
GRB2	0.289	0.621602	JUN	2.73	2.49757	IL1RN	3.46	3.76195	MAFF	2.27	2.15181	TSLP	0.442	0.337242	HSH2D	1.96	0.61261	IL15	1.17	1.47366	CFB	2.16	0.453457
LIMK1	0.287	0.237321	DDIT3	2.57	3.35952	CFB	3.35	4.53	C1R	2.2	2.61618	CXCR4	0.439	0.364516	PDGFA	1.61	2.89279	CXCL5	1.07	0.542118	C1S	1.92	1.4828
SHC1	0.286	0.19044	TNFAIP3	2.46	2.9431	MAFF	3.24	3.39469	FOS	2.17	2.08619	PLA2G4A	0.414	0.141463	PTGER3	1.28	0.832683	HSH2D	0.923	0.239578	STAT2	1.81	0.428291
IRF7	0.271	0.142668	IL6R	2.08	2.43297	C1S	3.02	3.51286	CFB	2.08	2.56543	C3	0.414	0.0746879	STAT2	1.24	0.269218	PTGS2	0.906	0.623423	C3	1.77	0.39794
OAS2	0.268	0.236572	RELB	2.07	2.01457	JUN	3.01	3.16622	ALOX5	1.98	1.97881	NOS2	0.39	0.0840728	CSF1	1.22	0.514279	HLA-DRB1	0.788	0.305395	C1R	1.74	0.476254
HRAS	0.268	0.204815	PTGS2	2.06	1.93554	STAT2	2.99	4.72	DDIT3	1.88	2.5376	TRAF2	0.385	0.10902	IL12A	1.04	1.20343	IRF7	0.762	0.174574	PTGER3	1.53	1.06651
TGFB3	0.263	0.196543	MAFF	2.06	1.67572	CSF1	2.93	2.6216	STAT2	1.86	2.69897	TGFB1	0.379	0.10902	TSLP	1.04	1.02919	CCL20	0.719	0.336299	CSF1	1.45	0.638272
PTGER4	0.254	0.171985	NOS2	1.99	1.73993	PTGS2	2.82	3.25885	IL6R	1.84	2.33161	IRF7	0.371	0.0783135	CXCR4	1.01	1.0942	IL1R1	0.701	0.485452	TLR3	1.42	0.394695
RHOA	0.253	0.173277	HSPB1	1.93	1.37366	IL8	2.76	2.95861	MAFK	1.8	2.24185	DAXX	0.369	0.0877779	NOS2	1.01	0.247184	ALOX5	0.684	0.471083	TLR2	1.41	0.415669
IL7	0.249	0.156145	IRF1	1.92	2.28904	TNFAIP3	2.75	3.76447	TLR2	1.77	2.79588	KEAP1	0.367	0.107905	MYD88	1.01	0.230623	MMP9	0.611	0.415669	IL15	1.33	1.767
PTGER2	0.24	0.248721	MMP9	1.9	1.26761	MYD88	2.73	3.74715	MAFG	1.71	2.27084	TGFB3	0.345	0.251812	TRAF2	0.922	0.300162	LY96	0.562	0.39794	TGFB3	1.3	1.4045
IRF3	0.237	0.118615	PTGER4	1.8	1.74715	C1R	2.7	3.39362	PTGS2	1.66	1.61439	IL7	0.318	0.335358	CREB1	0.898	0.244888	TGFB3	0.54	0.437707	C4A	1.3	0.368556
NOX1	0.232	0.199283	PRKCB	1.78	0.879426	DDIT3	2.66	3.8962	IRF3	1.56	1.14388	C5	0.316	0.412289	IL15	0.88	0.9914	IFI44	0.525	0.102923	PDGFA	1.28	2.14935
IL6R	0.228	0.170053	STAT2	1.76	2.2233	RELB	2.59	3.02319	HLA-DRB1	1.52	0.856985	C4A	0.314	0.0726296	TLR2	0.862	0.228413	CSF1	0.483	0.166216	ALOX5	1.17	0.950782
CD4	0.223	0.198596	TSLP	1.74	2.21183	C4A	2.58	2.51286	TNFAIP3	1.49	1.71897	HSPB1	0.312	0.0644927	PTGFR	0.844	0.259637	PDGFA	0.472	0.552842	HLA-DRB1	1.1	0.465974
MX2	0.215	0.166853	MAFK	1.74	1.8962	TLR2	2.56	4.33	PPP1R12B	1.46	1.76447	CFD	0.309	0.131356	HDAC4	0.831	0.307153	IL12A	0.412	0.354578	MYD88	1.06	0.243364
MAPK14	0.194	0.180456	CD4	1.68	2.23359	TLR3	2.48	4.59	MYD88	1.44	1.64782	TRADD	0.306	0.0893756	TLR3	0.81	0.199971	CSF3	0.34	0.119758	IL12A	1.05	1.22403
HMGB1	0.19	0.113509	MYD88	1.65	1.75945	IRF1	2.47	3.52724	CEBPB	1.43	1.86646	IL18	0.295	0.0731433	C5	0.808	1.44009	NOD1	0.289	0.221849	LY96	1.05	0.90309
MAFG	0.184	0.142668	BCL6	1.61	1.55129	CXCL5	2.4	2.02687	PTGER4	1.43	1.44249	STAT2	0.282	0.051587	C1R	0.807	0.187087	STAT1	0.244	0.0438316	HDAC4	0.982	0.376751
CEBPB	0.178	0.142668	TLR2	1.58	2.14388	CXCL3	2.2	2.51286	TLR3	1.42	2.32422	NFKB1	0.276	0.0675262	NOX1	0.78	0.484126	C4A	0.145	0.0319843	IL1R1	0.977	0.74958
IL1R1	0.177	0.179142	PPP1R12B	1.56	1.71444	ALOX5	2.2	2.28067	IRF1	1.41	1.7122	IL1R1	0.274	0.156145	MAPK14	0.764	0.191789	TSLP	-0.0251	0.0150229	TGFB2	0.94	0.28567
TOLLIP	0.177	0.133122	KEAP1	1.49	1.41229	HLA-DRB1	2.19	1.40894	C4A	1.41	1.10735	MAP2K4	0.273	0.0685421	PTGS2	0.756	0.493495	TLR4	-0.0255	0.0186345	IL1RN	0.937	0.478862
IRF5	0.177	0.113509	CXCL5	1.49	0.935542	CXCL2	2.1	2.14997	TGFB3	1.4	1.59688	PTGER2	0.265	0.076756	DDIT3	0.747	0.161151	GRB2	-0.185	0.177832	MMP9	0.918	0.705534
CREB1	0.176	0.136083	TRADD	1.48	1.06702	MYC	2.01	2.56864	BCL2L1	1.39	1.62709	HLA-DRB1	0.262	0.0867161	TCF4	0.734	0.184422	CYSLTR1	-0.259	0.192465	NOX1	0.903	0.5867
STAT1	0.162	0.107349	CFB	1.47	1.41908	C2	1.99	2.03339	C3	1.34	1.85078	TOLLIP	0.261	0.0574959	IL1RN	0.729	0.348722	ITGB2	-0.287	0.196543	CREB1	0.862	0.233587
MAFK	0.16	0.113509	ALOX15	1.47	1.23657	HSPB1	1.97	1.5986	TRAF2	1.33	1.42251	SHC1	0.249	0.0550241	C3	0.718	0.136677	IL1A	-0.364	0.244888	DDIT3	0.852	0.187087
TRADD	0.16	0.0856568	MAFG	1.46	1.61618	MAFK	1.9	2.40782	KEAP1	1.33	1.36151	CD4	0.242	0.0716042	TGFB2	0.716	0.20621	ALOX12	-0.422	0.271646	TRAF2	0.846	0.270026
CFD	0.146	0.0579919	TRAF2	1.45	1.42481	SHC1	1.84	1.95468	SMAD7	1.31	1.91009	MAX	0.232	0.0486625	TGFB1	0.706	0.221126	CFD	-0.425	0.188425	SMAD7	0.805	0.283997
HIF1A	0.14	0.145694	NFKB1	1.45	1.29757	IRF3	1.84	1.42946	CD4	1.31	1.8041	IFIT1	0.232	0.0347983	CFB	0.7	0.119186	TLR2	-0.45	0.10902	MAP2K4	0.757	0.213959
C4A	0.137	0.0716041	CEBPB	1.42	1.62893	TRAF2	1.83	2.19518	TSLP	1.29	1.66354	SMAD7	0.219	0.0655016	KEAP1	0.69	0.220404	CXCR4	-0.515	0.430626	PPP1R12B	0.753	0.218245
DAXX	0.136	0.101824	SHC1	1.41	1.1986	C3	1.82	2.76447	RELA	1.28	1.2815	TCF4	0.216	0.048177	PLA2G4A	0.682	0.252588	C1R	-0.542	0.119186	MAP3K9	0.746	0.243364
PRKCB	0.133	0.0496351	IRF3	1.41	0.882729	TGFB3	1.82	2.2652	SHC1	1.28	1.19518	LTB4R2	0.213	0.057992	C1S	0.672	0.372634	IL7	-0.545	0.647817	KEAP1	0.738	0.238824
ATF2	0.125	0.113509	DAXX	1.39	1.51999	NOD1	1.81	1.83268	TLR4	1.24	2.17457	OAS2	0.212	0.0352691	TOLLIP	0.672	0.163043	IL23A	-0.577	0.465974	TOLLIP	0.733	0.179799
STAT2	0.119	0.0931265	GNAQ	1.38	1.35262	IL6R	1.79	2.23807	PRKCA	1.24	1.67985	CFB	0.203	0.0319843	DAXX	0.659	0.16813	TLR3	-0.596	0.140261	CXCR2	0.727	1.36957
NFKB1	0.115	0.0716041	RELA	1.38	1.25806	LTB4R	1.76	1.68825	CSF1	1.24	0.806875	LIMK1	0.202	0.0570004	MAX	0.644	0.14752	CXCR2	-0.814	1.28067	IL1RAP	0.726	0.195179
PDGFA	0.114	0.163676	ELK1	1.37	1.58838	KEAP1	1.73	1.9431	TRADD	1.21	0.917215	TLR1	0.201	0.048177	NOD1	0.635	0.59176	C5	-0.891	1.54821	MAFG	0.72	0.227678
LTB4R2	0.114	0.0777937	MAP2K6	1.37	1.52578	CEBPB	1.71	2.36251	MEF2A	1.19	1.41005	NR3C1	0.187	0.0409586	ALOX5	0.635	0.428291	CFB	-0.899	0.158641	C2	0.708	0.271646
ELK1	0.11	0.0846002	RHOA	1.37	1.21824	PLA2G4A	1.66	2.0048	DAXX	1.19	1.38934	HMGB1	0.187	0.0395292	NFKB1	0.634	0.16877	CXCL3	-0.916	0.471083	MAX	0.695	0.161151
MAP2K6	0.109	0.0814455	MEF2A	1.36	1.48413	HLA-DRA	1.65	1.50724	IL1R1	1.18	1.92445	TLR2	0.186	0.0423927	MAP2K4	0.614	0.167491	STAT2	-0.931	0.191114	MAP3K5	0.677	0.199283
SMAD7	0.107	0.0909791	IRF5	1.35	1.15864	NFKB1	1.62	1.7167	BCL6	1.18	1.15614	HMGN1	0.186	0.0357404	NR3C1	0.605	0.145694	PLA2G4A	-0.942	0.374688	MAPK14	0.672	0.165579
MAPK3	0.107	0.0788339	MAPKAPK2	1.34	1.39469	IL1R1	1.61	2.89963	JUN	1.18	0.910095	STAT1	0.186	0.0329203	HSPB1	0.585	0.128427	PRKCA	-0.955	1.11862	TCF4	0.656	0.161781
KEAP1	0.106	0.0675262	HDAC4	1.33	1.70115	RIPK1	1.61	2.45346	MAPK8	1.17	1.78781	MAP3K9	0.181	0.05061	IL18	0.579	0.154282	C2	-0.96	0.394695	HLA-DRA	0.633	0.107905
MAP3K7	0.105	0.0925886	C1R	1.33	1.18776	CCL20	1.6	1.11238	RELB	1.17	1.04528	ALOX5	0.175	0.0947439	TGFB3	0.575	0.474955	OXER1	-1	1.54061	DAXX	0.628	0.159267
TGFB1	0.104	0.0655015	CREB1	1.31	1.39903	CREB1	1.59	2.06803	RAPGEF2	1.14	1.15243	GRB2	0.174	0.167491	C4A	0.569	0.139662	IL1B	-1.03	1.36957	PLA2G4A	0.566	0.202732
GNAS	0.0977	0.0736576	CFD	1.31	0.623423	IRF5	1.59	1.64782	C2	1.14	0.950782	MAPK1	0.167	0.0338583	CFD	0.547	0.254145	MYD88	-1.1	0.254145	SHC1	0.564	0.134304
C6	0.0974	0.0530567	TLR3	1.3	1.84164	CD4	1.58	2.33255	MAPKAPK2	1.13	1.24718	ATF2	0.159	0.0366845	IL1R1	0.538	0.347754	C6	-1.15	0.673664	TGFB1	0.561	0.169411
CFL1	0.0967	0.0741724	ATF2	1.29	1.74232	MAPKAPK2	1.56	1.93554	HLA-DRA	1.12	0.88941	NFATC3	0.158	0.0376307	MAP3K5	0.536	0.152427	IRF1	-1.25	0.340084	ROCK2	0.549	0.131356
TLR6	0.0966	0.185752	TGFB1	1.29	1.14086	PPP1R12B	1.51	1.86012	HDAC4	1.11	1.50724	IL1RAP	0.139	0.032452	CXCR2	0.534	0.88941	CD55	-1.31	2.41454	CXCR4	0.542	0.477556
HMGN1	0.0957	0.0777937	TGFB2	1.28	1.2233	CXCL6	1.5	1.00922	ELK1	1.11	1.34294	NOD1	0.137	0.0947439	RIPK1	0.534	0.122629	RELB	-1.34	0.412289	HIF1A	0.542	0.116907
GNB1	0.0878	0.0741724	GNAS	1.27	1.40121	MAFG	1.49	1.89279	MAX	1.11	1.30627	CSF1	0.137	0.0423927	ATF2	0.518	0.130768	C3	-1.39	0.295849	C5	0.534	0.821023
FOS	0.0873	0.0457575	MAX	1.27	1.38405	RELA	1.49	1.58336	CREB1	1.09	1.24336	MAP2K6	0.137	0.0362122	HMGN1	0.516	0.105684	IRF5	-1.43	0.595166	LTB4R	0.491	0.14813
RIPK1	0.0836	0.0685421	HRAS	1.27	1.23958	RIPK2	1.47	2.10403	NOD1	1.09	0.910095	NOD2	0.129	0.0400052	PPP1R12B	0.508	0.139063	AREG	-1.49	1.9914	CEBPB	0.49	0.0952845
MAPK1	0.0825	0.0731433	LTB4R	1.27	0.954677	TOLLIP	1.46	1.77469	MYC	1.07	1.09963	RIPK1	0.116	0.0241089	HMGB2	0.505	0.143876	TRAF2	-1.52	0.562249	NFKB1	0.472	0.121478
TRAF2	0.0736	0.047692	HMGB2	1.27	0.924453	CXCL1	1.45	1.75203	MAP2K4	1.06	1.17914	PPP1R12B	0.114	0.0282604	MAPK1	0.502	0.109579	PPP1R12B	-1.56	0.539102	RIPK1	0.456	0.102923
RAF1	0.0723	0.0609802	NOD1	1.26	0.9914	TRADD	1.43	1.14813	MAPK14	1.05	1.44733	GNAS	0.114	0.0209071	SMAD7	0.495	0.160522	DDIT3	-1.57	0.392545	NOS2	0.448	0.0979971
NFATC3	0.0668	0.0520764	HMGB1	1.26	0.962573	ELK1	1.4	1.84771	HMGB2	1.02	0.777284	TLR5	0.112	0.0277972	LTB4R2	0.495	0.144481	MAP3K9	-1.6	0.632644	MAPK1	0.445	0.0963675
MYD88	0.0644	0.0428718	MAPK14	1.25	1.61979	MEF2A	1.4	1.75203	MAP3K9	0.998	1.17263	RHOA	0.112	0.0227338	IL1RAP	0.494	0.126098	RIPK2	-1.6	0.575118	HSPB1	0.438	0.0931265
MX1	0.0632	0.0467237	MAP3K1	1.24	1.3279	DAXX	1.4	1.72354	RIPK1	0.995	1.28819	MX2	0.105	0.0168249	NFATC3	0.487	0.126679	HDAC4	-1.65	0.737549	MAPK8	0.435	0.10902
IL18	0.061	0.0381045	LIMK1	1.24	1.28904	MAP2K4	1.38	1.69037	MAP3K1	0.993	1.10679	GNB1	0.0981	0.0172766	SHC1	0.487	0.114074	KEAP1	-1.66	0.657577	RELA	0.429	0.114074
TLR5	0.0599	0.0371573	SMAD7	1.23	1.56543	BCL2L1	1.38	1.61979	HIF1A	0.99	1.6038	MAP3K5	0.0949	0.0241089	IL7	0.48	0.567031	MAP3K5	-1.66	0.60206	MAP3K7	0.426	0.10902
RELA	0.0575	0.0357404	MAPK8	1.22	1.67985	BCL6	1.38	1.43063	MAP2K1	0.988	1.18111	MYD88	0.0924	0.0177288	MAP3K9	0.476	0.144481	NFKB1	-1.66	0.548214	IRF3	0.425	0.14813
MAX	0.0522	0.0376307	MEF2D	1.21	1.65956	NFE2L2	1.37	1.61979	NFE2L2	0.986	1.03716	LTB4R	0.0903	0.0241089	HLA-DRB1	0.47	0.166216	ELK1	-1.71	0.756962	MEF2A	0.404	0.0952845
MAP2K1	0.0519	0.0390538	TOLLIP	1.21	1.21896	MAP3K9	1.36	1.78252	MAPKAPK5	0.98	1.09745	ROCK2	0.0884	0.0190881	GNB1	0.46	0.0877779	TGFB2	-1.72	0.609065	MAP3K1	0.394	0.0958256
CFB	0.049	0.0310503	IL10RB	1.2	1.4698	AREG	1.36	1.30803	MMP9	0.977	0.583359	MAP3K7	0.088	0.0204516	MAP3K7	0.453	0.116907	CREB1	-1.78	0.573489	NR3C1	0.394	0.090444
IL10RB	0.0427	0.0338583	MAPK1	1.19	1.6073	MAX	1.35	1.70333	RAF1	0.976	1.31426	MAPK8	0.0832	0.0190881	TRADD	0.444	0.134304	CCL17	-1.8	2.28735	RAPGEF2	0.382	0.110138
CDC42	0.0418	0.0352691	RAF1	1.19	1.51286	MAP2K1	1.34	1.79317	MAPK1	0.973	1.38091	CXCR2	0.0728	0.0772745	ROCK2	0.44	0.102923	RIPK1	-1.86	0.546682	GRB2	0.371	0.420216
MAP3K1	0.0414	0.0291884	GNB1	1.19	1.49894	TCF4	1.34	1.5986	HSPB1	0.971	0.61261	TLR3	0.0663	0.0136762	MAFG	0.437	0.128427	MAFG	-1.87	0.756962	PRKCA	0.366	0.328827
MAPK8	0.0387	0.033389	NR3C1	1.19	1.47496	MAP3K1	1.32	1.62893	TLR1	0.97	1.30803	GNAQ	0.0658	0.0141246	HMGB1	0.437	0.0974532	CD4	-1.88	0.821023	ELK1	0.364	0.116339
IL1RN	0.0387	0.0199966	MAP2K4	1.19	1.21396	HIF1A	1.29	2.28483	NOD2	0.969	1.11748	CFL1	0.0641	0.0109954	IRF1	0.434	0.0996329	IL6R	-1.9	0.928118	TSLP	0.348	0.251812
BCL6	0.0386	0.02365	NFE2L2	1.19	1.17718	LIMK1	1.29	1.54668	NFATC3	0.967	1.17522	PTK2	0.0607	0.011441	CXCL5	0.423	0.173925	TRADD	-1.9	0.801343	CD4	0.339	0.102923
MEF2A	0.0379	0.0268721	BCL2L1	1.19	1.17198	RAPGEF2	1.29	1.35754	IL8	0.967	0.728158	IL10RB	0.0493	0.0101054	MAP2K6	0.419	0.120904	LIMK1	-1.92	0.806875	TLR4	0.337	0.31158
IL1RAP	0.037	0.025028	RAPGEF2	1.19	1.08092	MAP3K5	1.25	1.89279	LTB4R	0.954	0.732828	TGFB2	0.0488	0.0118872	PTK2	0.416	0.0851282	IL1RAP	-1.92	0.651695	TRADD	0.332	0.0974532
NFE2L2	0.0333	0.0227338	PDGFA	1.18	2.9431	IL1RAP	1.25	1.40671	TOLLIP	0.949	0.987163	PRKCA	-0.0202	0.0141246	GNAS	0.409	0.0798767	MAP2K4	-1.95	0.696804	IRF1	0.321	0.0721166
BIRC2	0.0314	0.0268721	RIPK1	1.18	1.44129	MKNK1	1.23	1.96658	GNAQ	0.942	0.91364	IL6R	-0.0411	0.0123337	LTB4R	0.407	0.119758	TLR6	-1.96	2.2636	GNB1	0.302	0.0560111
PTK2	0.0287	0.0222764	TGFB3	1.18	1.11407	IL18	1.21	1.1986	HMGB1	0.934	0.725842	RELA	-0.0427	0.0101054	MAPK8	0.393	0.0974532	LTB4R	-1.96	0.815309	OXER1	0.298	0.36251
HDAC4	0.0242	0.0190881	ALOX5	1.18	0.866461	HDAC4	1.2	1.66756	NFKB1	0.931	0.8041	C2	-0.0441	0.0136762	GRB2	0.388	0.443698	TGFB1	-1.96	0.798603	MAP2K1	0.296	0.0710923
MEF2D	0.0186	0.0154727	PRKCA	1.17	1.38091	CFL1	1.2	1.48945	ATF2	0.926	1.26043	ELK1	-0.0488	0.0141246	IL10RB	0.368	0.0830199	TCF4	-1.98	0.625252	BCL6	0.293	0.0589858
TCF4	0.00944	0.00612309	RIPK2	1.17	1.37263	RAF1	1.19	1.73049	MAP3K7	0.917	1.23136	CD40	-0.0527	0.0118872	NFE2L2	0.359	0.0619809	IRF3	-2.05	1.05552	STAT3	0.287	0.05061
RIPK2	0.00866	0.00656377	PTGFR	1.17	1.24718	IL23A	1.18	2.34486	RHOA	0.912	0.793174	MX1	-0.0549	0.00921731	RHOA	0.357	0.0757207	MAFF	-2.07	2.09259	NFE2L2	0.284	0.0486625
TLR4	0.00846	0.0070049	IL1R1	1.16	1.67162	TGFB1	1.18	1.14086	GNB1	0.904	1.16431	RAPGEF2	-0.056	0.0145735	PRKCA	0.351	0.31158	LTB4R2	-2.09	0.856985	HMGN1	0.279	0.0545314
IFI44	0.00532	0.00392635	NOD2	1.16	1.26761	RHOA	1.18	1.12668	MEF2D	0.903	1.26122	CXCL5	-0.0625	0.0222764	CD40	0.349	0.0856568	SHC1	-2.09	0.661544	NFATC3	0.275	0.0675262
RAC1	0.00474	0.00305075	CD55	1.16	1.20691	NR3C1	1.16	1.61083	TGFB2	0.891	0.850781	HIF1A	-0.0654	0.0127808	CXCL6	0.346	0.0680339	PTGER2	-2.1	0.920819	NOD1	0.27	0.205512
MAPKAPK2	0.00412	0.00261362	MAPK3	1.16	1.17653	GNAQ	1.16	1.21824	C5	0.875	1.4389	MAP3K1	-0.0774	0.0172766	GNAQ	0.337	0.0777937	TOLLIP	-2.12	0.669586	ATF2	0.269	0.0639892
MAPKAPK5	0.00141	0.000869459	RAC1	1.16	1.08672	MAPKAPK5	1.15	1.35952	RAC1	0.858	0.815309	NFE2L2	-0.0781	0.0127808	PTGER2	0.333	0.0979971	SMAD7	-2.13	0.9914	MAPKAPK5	0.263	0.0629839
TLR2	-0.0117	0.00921731	NFATC3	1.15	1.32422	LTB4R2	1.15	1.21467	PDGFA	0.851	2.10458	RAF1	-0.0857	0.0172766	STAT3	0.328	0.0584886	DAXX	-2.13	0.714443	RAF1	0.261	0.0550241
GNAQ	-0.0132	0.00833099	PTK2	1.14	1.35262	HMGB1	1.15	0.958607	TGFB1	0.849	0.730487	C1R	-0.0873	0.0172766	CFL1	0.327	0.0589858	MKNK1	-2.14	0.841638	IL7	0.26	0.262013
MYC	-0.0141	0.00921731	MAPKAPK5	1.14	1.19928	CD40	1.14	1.46471	GRB2	0.835	2.5867	CDC42	-0.0911	0.0145735	IL6R	0.326	0.107905	RAPGEF2	-2.15	0.90309	LIMK1	0.249	0.0710923
TLR3	-0.0206	0.0172766	MYC	1.13	1.05208	MAPK14	1.13	1.59346	IL12A	0.834	1.0278	ALOX15	-0.0927	0.0163737	LIMK1	0.326	0.0952845	RELA	-2.15	0.809668	GNAQ	0.249	0.0560111
MAP2K4	-0.0273	0.0186345	TCF4	1.12	1.0942	STAT3	1.13	1.50169	STAT3	0.812	0.962573	MEF2A	-0.0994	0.0218195	CD4	0.314	0.0947439	NOD2	-2.18	1.10568	MAPKAPK2	0.219	0.0560111
IRF1	-0.0289	0.0195421	MAP2K1	1.11	1.21896	GNAS	1.13	1.35067	MAPK3	0.81	0.821023	MKNK1	-0.101	0.0254883	TLR1	0.313	0.0772745	MAPKAPK2	-2.2	0.853872	PTK2	0.216	0.0428718
NOD1	-0.0303	0.0163737	CSF1	1.09	0.600326	RAC1	1.13	1.1891	ROCK2	0.797	1.20273	CD55	-0.121	0.126098	TLR5	0.304	0.079355	CD40	-2.2	0.777284	CCL17	0.207	0.150581
MKNK1	-0.0441	0.0390538	MKNK1	1.08	1.46597	TGFB2	1.13	1.17198	GNAS	0.78	0.812479	CEBPB	-0.135	0.0245682	RAC1	0.301	0.0535477	MAP2K1	-2.2	0.772113	BCL2L1	0.186	0.0366845
NOS2	-0.0467	0.025028	HMGN1	1.08	1.22621	MAPK8	1.11	1.66555	HRAS	0.769	0.707744	MAFG	-0.147	0.0400052	NOD2	0.3	0.0979971	MAPK14	-2.27	0.747147	LTB4R2	0.154	0.0409586
ALOX15	-0.048	0.0273344	TLR1	1.07	1.32057	ATF2	1.11	1.61618	AREG	0.768	0.600326	TLR6	-0.15	0.09691	RAF1	0.299	0.0634863	HRAS	-2.28	1.10679	IL6R	0.152	0.047692
BCL2L1	-0.0507	0.034328	STAT3	1.07	1.23958	NFATC3	1.11	1.41341	IL1RAP	0.767	0.728158	ALOX12	-0.159	0.0899095	HIF1A	0.291	0.0594835	MAP2K6	-2.28	0.966576	CD55	0.145	0.154282
NR3C1	-0.052	0.0423927	TLR5	1.04	0.856985	TSLP	1.1	1.33536	NR3C1	0.762	0.91364	BCL6	-0.171	0.033389	ELK1	0.287	0.0893756	MAX	-2.29	0.696804	PTGFR	0.135	0.0347983
JUN	-0.062	0.0319843	CCL17	1.04	0.764472	TLR1	1.09	1.53462	IL10RB	0.761	0.89279	CXCL6	-0.186	0.0352691	MAP2K1	0.283	0.0680339	CXCL2	-2.37	1.69465	TLR5	0.127	0.031517
NOD2	-0.069	0.051587	MAP3K7	1.03	1.26841	HRAS	1.09	1.13787	HMGN1	0.749	0.847712	BIRC2	-0.218	0.0472076	RELA	0.281	0.0721166	CXCL6	-2.4	0.665546	TLR1	0.126	0.0296531
STAT3	-0.0748	0.0604807	IL8	1.03	0.703335	MAPK3	1.08	1.21112	IL1RN	0.746	0.498941	IFI44	-0.219	0.0404816	MAPKAPK5	0.281	0.0675262	MAP3K1	-2.41	0.856985	TGFBR1	0.0904	0.0231917
RPS6KA5	-0.0761	0.0639892	BIRC2	1.02	1.31158	PTGER4	1.08	0.978811	CD40	0.736	0.806875	HLA-DRA	-0.222	0.0352691	MEF2A	0.275	0.0629839	NR3C1	-2.43	0.806875	IL10RB	0.0812	0.0172766
TLR1	-0.0836	0.0716041	RPS6KA5	1.02	1.22185	NOS2	1.05	0.823909	IL23A	0.733	1.20971	C6	-0.238	0.102373	IRF3	0.264	0.0877779	MAP3K7	-2.44	0.917215	RAC1	0.0752	0.0127808
HMGB2	-0.0902	0.0486625	TGFBR1	1.01	0.91364	MMP9	1.04	0.630784	BIRC2	0.721	0.924453	RPS6KA5	-0.241	0.0604807	RELB	0.264	0.0639892	MEF2A	-2.44	0.835647	CD40	0.0203	0.00436481
CXCL6	-0.092	0.0409586	CFL1	1	1.0348	GNB1	1.03	1.38195	CFD	0.718	0.325139	RIPK2	-0.243	0.0639892	TGFBR1	0.261	0.0695604	ATF2	-2.48	0.899629	HMGB1	0.02	0.00392635
MAP3K5	-0.107	0.0952845	C4A	1	0.621602	PTK2	1.03	1.34008	RPS6KA5	0.699	0.826814	OASL	-0.278	0.107905	RIPK2	0.253	0.0670192	NFATC3	-2.49	0.943095	GNAS	0.0133	0.00261362
PPP1R12B	-0.109	0.0777937	PTGER2	0.978	1.26201	BIRC2	1.01	1.46725	LTB4R2	0.696	0.617983	PTGER3	-0.282	0.127261	CEBPB	0.25	0.0462403	MAPK8	-2.49	0.91364	MKNK1	-0.00933	0.00217692
HLA-DRA	-0.124	0.069051	C1S	0.97	0.686133	HMGN1	0.997	1.25026	LIMK1	0.679	0.645892	HSH2D	-0.328	0.0746879	RAPGEF2	0.244	0.0675262	IL18	-2.54	0.974694	CFL1	-0.0133	0.00217692
IL23A	-0.139	0.153663	CD40	0.969	1.03621	IL10RB	0.992	1.28316	TCF4	0.677	0.630784	MAPKAPK2	-0.331	0.0872467	IRF5	0.233	0.0710923	ROCK2	-2.57	0.872895	NOD2	-0.0227	0.00656377
HLA-DRB1	-0.149	0.0589858	MAP3K9	0.96	0.982967	MAP3K7	0.984	1.35655	CD55	0.657	0.627088	CCL17	-0.339	0.266001	HRAS	0.224	0.0680339	MAPKAPK5	-2.59	0.962573	RHOA	-0.0463	0.00921731
CXCR2	-0.152	0.0579919	C5	0.907	1.34199	MAP2K6	0.982	1.09691	IRF5	0.643	0.486782	LY96	-0.363	0.226945	MAPK3	0.215	0.0452752	HSPB1	-2.62	0.801343	ITGB2	-0.0553	0.0329203
ROCK2	-0.156	0.164944	HLA-DRB1	0.902	0.385103	NOD2	0.974	1.12436	MKNK1	0.636	0.801343	C1S	-0.397	0.197226	BCL6	0.204	0.0400052	TLR1	-2.63	1.00087	IL18	-0.067	0.015923
CD40	-0.167	0.140261	HIF1A	0.9	1.24336	PDGFA	0.964	2.49621	PTK2	0.634	0.692504	MEF2D	-0.48	0.142065	MAP3K1	0.201	0.0467237	GNAQ	-2.66	0.928118	BIRC2	-0.0694	0.0145735
MAP3K9	-0.179	0.145087	CDC42	0.898	1.07007	TLR4	0.94	1.47366	CCL17	0.621	0.440093	OXER1	-0.509	0.667562	HLA-DRA	0.189	0.0296531	HMGB2	-2.67	1.15428	RIPK2	-0.0727	0.0181814
TGFBR1	-0.184	0.134896	CXCL2	0.898	0.605548	MAPK1	0.935	1.30715	PLA2G4A	0.603	0.505845	BCL2L1	-0.51	0.107349	MAPKAPK2	0.182	0.0462403	TLR5	-2.67	1.10127	IL23A	-0.0732	0.0447935
AREG	-0.192	0.119758	IL1RAP	0.889	0.785156	ROCK2	0.925	1.47237	RIPK2	0.601	0.628932	TLR4	-0.511	0.493495	CD55	0.161	0.173925	FOS	-2.68	2.02687	HRAS	-0.0827	0.0241089
PRKCA	-0.23	0.203426	C2	0.886	0.600326	HMGB2	0.918	0.675718	TGFBR1	0.587	0.504456	CYSLTR1	-0.546	0.473661	C2	0.134	0.0428718	TGFBR1	-2.73	1.18111	MAPK3	-0.083	0.0168249
MAFF	-0.231	0.124939	IL18	0.883	0.692504	TGFBR1	0.902	0.88941	CFL1	0.578	0.559091	IRF1	-0.618	0.14752	CDC42	0.118	0.0190881	CEBPB	-2.74	0.752027	MAP2K6	-0.136	0.0362122
TNFAIP3	-0.242	0.180456	IL23A	0.878	1.383	SMAD7	0.89	1.1349	MAP3K5	0.565	0.645892	PTGER4	-0.648	0.210419	CCL17	0.114	0.0777937	IL10RB	-2.76	0.939302	RELB	-0.18	0.0428718
C5	-0.253	0.294136	AREG	0.84	0.600326	TLR5	0.872	0.767004	NOS2	0.492	0.309804	ITGB2	-0.752	0.638272	BIRC2	0.104	0.0218195	HIF1A	-2.76	0.850781	CXCL6	-0.215	0.0414361
RAPGEF2	-0.263	0.191114	TLR6	0.813	2.68194	IL12A	0.846	1.04818	PTGFR	0.468	0.415669	RELB	-0.829	0.230623	MKNK1	0.0988	0.025028	NOS2	-2.77	0.89279	CFD	-0.217	0.0888424
CCL17	-0.294	0.19044	LTB4R2	0.804	0.661544	PTGFR	0.828	0.879426	MAP2K6	0.461	0.403403	IL23A	-0.915	0.850781	ALOX15	0.094	0.0168249	RAF1	-2.82	0.91364	RPS6KA5	-0.324	0.0830199
DDIT3	-0.323	0.272459	ROCK2	0.773	1.01863	MEF2D	0.819	1.10403	CXCL1	0.431	0.349692	DDIT3	-1.16	0.268411	ITGB2	0.0843	0.051587	PTGFR	-2.84	1.23882	CDC42	-0.331	0.0560111
C3	-0.332	0.318759	C3	0.736	0.725842	PRKCA	0.812	0.943095	C6	0.425	0.255707	PTGS2	-1.19	0.886057	CYSLTR1	0.0581	0.0381045	MAPK1	-2.87	0.920819	HMGB2	-0.334	0.0909791
RELB	-0.387	0.269218	MAP3K5	0.731	0.806875	CDC42	0.759	0.962573	CDC42	0.416	0.436519	IL1B	-1.25	1.73283	TLR4	0.0498	0.0366845	BIRC2	-2.88	0.9914	CXCL5	-0.372	0.149967
TGFB2	-0.39	0.316953	IL1RN	0.719	0.423659	CXCR2	0.755	0.335358	NOX1	0.34	0.293282	MAFK	-1.31	0.417937	LY96	0.0451	0.0241089	PTK2	-2.89	0.882729	CYSLTR1	-0.435	0.356547
C1R	-0.418	0.316953	IL12A	0.717	0.739929	CCL17	0.653	0.4698	IL18	0.31	0.209715	IL1A	-1.55	1.54212	RPS6KA5	0.0358	0.00833099	MEF2D	-2.95	1.39469	IRF5	-0.457	0.148742
PTGS2	-0.442	0.294136	HLA-DRA	0.704	0.429457	PTGER2	0.641	0.801343	IL7	0.267	0.157391	CCL20	-1.57	0.920819	OXER1	0.0194	0.0177288	HMGN1	-2.98	0.896196	PTGER2	-0.483	0.148742
CSF1	-0.445	0.227678	CXCL3	0.69	0.471083	CFD	0.57	0.245652	TLR5	0.218	0.139662	MYC	-1.68	0.560667	C6	-0.00814	0.00305075	MAFK	-3	1.24109	MEF2D	-0.499	0.148742
C2	-0.456	0.308035	C6	0.669	0.400117	ALOX15	0.541	0.372634	ALOX15	0.213	0.123782	AREG	-1.99	2.84164	TLR6	-0.0287	0.0172766	RHOA	-3.02	0.987163	PTGS2	-0.585	0.354578
CD55	-0.462	0.421361	CXCR2	0.619	0.235824	CD55	0.532	0.476254	CXCL6	0.201	0.0872467	TNFAIP3	-2.02	0.493495	ALOX12	-0.159	0.0899095	MAPK3	-3.04	1.03339	MAFK	-0.615	0.16813
IL12A	-0.464	0.480172	GRB2	0.581	1.37779	IL7	0.466	0.305395	CXCL3	0.126	0.0726296	CXCL1	-2.23	0.444906	BCL2L1	-0.248	0.0496352	TNFAIP3	-3.07	0.860121	ALOX12	-0.64	0.449772
C1S	-0.503	0.350665	PLA2G4A	0.502	0.356547	RPS6KA5	0.422	0.425969	PTGER2	0.101	0.0861862	JUN	-2.46	0.74958	MEF2D	-0.296	0.083546	CFL1	-3.12	0.853872	C6	-0.64	0.321482
ALOX5	-0.645	0.468521	NOX1	0.445	0.366532	GRB2	0.405	0.917215	CXCR2	0.0995	0.0347983	CXCL3	-2.8	2.06601	PTGER4	-0.297	0.0872467	GNB1	-3.13	0.886057	TLR6	-0.677	0.575118
CXCL1	-0.724	0.742321	CXCL1	0.43	0.31158	PRKCB	0.322	0.119758	CXCL5	0.0677	0.0287242	IL8	-3.27	0.798603	IL23A	-0.542	0.430626	STAT3	-3.14	0.841638	PTGER4	-0.69	0.226214
CXCL3	-0.796	0.69037	CXCL6	0.314	0.129596	C5	0.162	0.164944	TLR6	0.0275	0.0433514	MAFF	-3.35	3.73993	TNFAIP3	-0.765	0.153045	BCL6	-3.15	0.995679	ALOX15	-0.785	0.159894
IL8	-0.854	0.669586	IL7	0.175	0.0888424	TLR6	0.0544	0.090444	CXCL2	-0.111	0.0589858	CXCL2	-3.6	2.88941	CCL20	-0.793	0.378824	HLA-DRA	-3.15	0.74958	TNFAIP3	-1.17	0.251037
CCL20	-1.15	0.777284	TLR4	-0.133	0.10513	C6	-0.0968	0.0496352	CCL20	-0.362	0.170053	FOS	-3.89	3.22113	MAFK	-0.88	0.255707	GNAS	-3.16	0.935542	CCL20	-1.4	0.787812
CXCL2	-1.25	1.1549	CCL20	-0.223	0.0893756	NOX1	-0.215	0.166853	PRKCB	-0.384	0.145694	CSF3	-3.92	2.50169	IL1B	-0.891	1.14267	RPS6KA5	-3.18	1.3536	CXCL1	-1.43	0.258061
															MYC	-1.31	0.41005	PTGER4	-3.19	1.62342	MYC	-1.44	0.458421
															IL1A	-1.52	1.51286	HMGB1	-3.25	1.13727	AREG	-1.52	2.03763
															AREG	-1.53	2.05651	NFE2L2	-3.28	0.853872	IL1B	-1.92	2.78252
															JUN	-1.67	0.453457	RAC1	-3.38	0.931814	IL1A	-1.97	2.08197
															CXCL1	-1.72	0.323306	MYC	-3.4	1.43533	CSF3	-2.25	1.23657
															CXCL3	-1.98	1.30539	BCL2L1	-3.43	1.11805	JUN	-2.46	0.747147
															FOS	-2.24	1.59688	JUN	-3.77	1.3279	CXCL3	-2.53	1.81531
															CSF3	-2.44	1.37263	CDC42	-3.96	1.07988	MAFF	-2.79	3.03621
															MAFF	-2.86	3.12321	ALOX15	-4.66	1.52724	IL8	-3.11	0.744727
															CXCL2	-3.18	2.48545	CXCL1	-4.83	1.23807	CXCL2	-4.08	3.34969
															IL8	-3.18	0.767004	IL8	-4.95	1.39041	FOS	-4.14	3.45346
